# Supplementary material for: Political enablers of ambitious climate policies: a framework and thematic review
Source: NPJ Clim Action. 2025 Feb 14;4(1):14. doi: 10.1038/s44168-024-00206-1 (PMC11828736; doi:10.1038/s44168-024-00206-1)
Supplement: Supplementary file 1 — Supplementary Dataset 1 [file 44168_2024_206_MOESM1_ESM.xlsx]

## Sheet: Sheet1
Workshop 1: Notes on barriers and enablers around distributional dynamics
Authors	Article.Title	Source.Title	not relevant	reason	barriers	enabler
Mildenberger, M; Howe, PD; Miljanich, C	Households with solar installations are ideologically diverse and more politically active than their neighbours	NATURE ENERGY	0		- lack of social acceptance (distributional dynamics)	- PV benefit leads to higher participation (distributional dynamics)
Geels, FW; Berkhout, F; van Vuuren, DP	Bridging analytical approaches for low-carbon transitions	NATURE CLIMATE CHANGE	0		- perceived unfaireness (distributional dynamics) - incumbents and entrants (economic cost)	- (1) broad coalitions of actors (distributional dynamics) - (2) co-creation of new objectives (distributional dynamics) - (3) experimentation and learning (distributional dynamics)
Klenert, D; Mattauch, L; Combet, E; Edenhofer, O; Hepburn, C; Rafaty, R; Stern, N	Making carbon pricing work for citizens	NATURE CLIMATE CHANGE	0		- low acceptability (distributional dynamics) - distributional fairness (distributional dynamics) - lack of political trust (distributional dynamics) - lack of policy stability (distributional dynamics) - lack of visibility of benefits (distributional dynamics)	- revenue recycling (distributional dynamics -- acceptability, fairness, trust, stability) - clear communication of benefits (distributional dynamics -- mass support)
Bliuc, AM; McGarty, C; Thomas, EF; Lala, G; Berndsen, M; Misajon, R	Public division about climate change rooted in conflicting socio-political identities	NATURE CLIMATE CHANGE	0		- socio-economic aspects (distributional dynamics) - moral values (distributional dynamics) - socio-political orientation (distributional dynamics) - ideologies (distributional dynamics) - level of knowledge (distributional dynamics) - scientific understanding (distributional dynamics) - vested political interests (distributional dynamics) - vested economic interests (economic cost) - failure to …	- transformation of group relations and identities
Bertram, C; Luderer, G; Pietzcker, RC; Schmid, E; Kriegler, E; Edenhofer, O	Complementing carbon prices with technology policies to keep climate targets within reach	NATURE CLIMATE CHANGE	0		- low acceptability (distributional dynamics) - infrastructure lock-in (econ cost)	- policy mix: technology + tech deployment (distributional dynamics)
Hart, PS; Nisbet, EC; Myers, TA	Public attention to science and political news and support for climate change mitigation	NATURE CLIMATE CHANGE	0		- low acceptability (distributional dynamics)	- knowledge leads to higher support for liberals but opposite for conservatives (distributional dynamics) - harm leads to higher support for both (distributional dynamics) - political attention leads to lower support for conservatives (distributional dynamics) - scientific attention that highlights harm creates policy support for conservatives but not when operating through political attention (d…
Aklin, M; Urpelainen, J	Political Competition, Path Dependence, and the Strategy of Sustainable Energy Transitions	AMERICAN JOURNAL OF POLITICAL SCIENCE	0		- low durability of policies (distributional dynamics)	- strategic overfunding (distributional dynamics) can create tipping points through economies of scale, learning and NW effects which fosters coalition building
Stokes, LC	Electoral Backlash against Climate Policy: A Natural Experiment on Retrospective Voting and Local Resistance to Public Policy	AMERICAN JOURNAL OF POLITICAL SCIENCE	0		- broad benefits but concentrated costs for climate policy (economic costs, distributional dynamics) - lack of mobilisation of supporters (distributional dynamics)	- local bottom-up approaches and local planning authority allows selection into treatment meaning that wind projects will be built where acceptability is highest (distributional dynamics) not the main arguments though
Perez, EO; Tavits, M	Language Shapes People's Time Perspective and Support for Future-Oriented Policies	AMERICAN JOURNAL OF POLITICAL SCIENCE	1	not about climate
Hazlett, C; Mildenberger, M	Wildfire Exposure Increases Pro-Environment Voting within Democratic but Not Republican Areas	AMERICAN POLITICAL SCIENCE REVIEW	0		- short-term cost, long-term benefit (economic costs)
Battig, MB; Bernauer, T	National Institutions and Global Public Goods: Are Democracies More Cooperative in Climate Change Policy?	INTERNATIONAL ORGANIZATION	0		- free-riding (multi-level governance) - vested interests (distributional dynamics) - coalition grid-lock (distributional dynamics) - concentrated interests of busniess (distributional dynamics)	- pluralism (vested interests -- distributional dynamics)
Van Boven, L; Ehret, PJ; Sherman, DK	Psychological Barriers to Bipartisan Public Support for Climate Policy	PERSPECTIVES ON PSYCHOLOGICAL SCIENCE	0		- negative narratives (distributional dynamics) - personal distance (distributional dynamics) - injustice (distributional dynamics)	- careful communication (distributional dynamics p502) - decouple identity from climate policy (distributional dynamics), i.e. reducce salience of partisan identities - multi-track conflict resolution (distributional dynamics)
Bernauer, T	Climate Change Politics	ANNUAL REVIEW OF POLITICAL SCIENCE, VOL 16	0		- free-riding (multi-level governance) - temporal mismatch between costs and benefits (economic cost) - spatial mismatch between costs and benefits (economic cost) - asymmetry of global development (multi-level governance) - political uncertainty (distributional dynamics) - asymmetric interests (multi-level governance) - lack of government credibility to keep promises (distributional dynamics) - …	- tie successor governments' hands (institutional capacity, distributional dynamics -- political uncertainty) - build trust and reciprocity (free-riding, multi-level governance) - flexibility mechanisms for GHG reduction (economic costs, multi-level governance) improves participation in int. agreements and avoids lock-in - financial transfers (economic costs, dystributional dynamics) - selective …
Jack, BK; Kousky, C; Sims, KRE	Designing payments for ecosystem services: Lessons from previous experience with incentive-based mechanisms	PROCEEDINGS OF THE NATIONAL ACADEMY OF SCIENCES OF THE UNITED STATES OF AMERICA	1	not about distributional dynamics
Bechtel, MM; Scheve, KF	Mass support for global climate agreements depends on institutional design	PROCEEDINGS OF THE NATIONAL ACADEMY OF SCIENCES OF THE UNITED STATES OF AMERICA	0		- cost-benefit distribution between countries (distributional dynamics, multi-level governance)	- independent monitoring commission - small sanction (multi-level governance) - increase participation of countries in int. Agreements (dstributional dynamics)
Pidgeon, NF; Lorenzoni, I; Poortinga, W	Climate change or nuclear power - No thanks! A quantitative study of public perceptions and risk framing in Britain	GLOBAL ENVIRONMENTAL CHANGE-HUMAN AND POLICY DIMENSIONS	0		- politicisation and socio-political identity creates polarisation (distributional dynamics) -- factor - identity salience (distributional dynamics) creates polarisation -	- linking the framing to positive identities (distributional dynamics)
Unsworth, KL; Fielding, KS	It's political: How the salience of one's political identity changes climate change beliefs and policy support	GLOBAL ENVIRONMENTAL CHANGE-HUMAN AND POLICY DIMENSIONS	0		- policy gridlock (distributional dynamics) - contested knowledge about science policy interface (distributional dynamics) - short-term cost (distributional dynamics, economic cost) - personal cost (distributional dynamics, economic cost) - cost to others and the economy (distributional dynamics, economic cost) - practicality (distributional dynamics, economic cost) - government efficiency (distr…	- frame policies as moral issues (distributional dynamics) - deliberative and participatory apporoach (distributional dynamics -- acceptability) - environmental concern (distributional dynamics) - future orientation (distributional dynamics) - future generations (distributional dynamics) - quality of life (distributional dynamics) - helath concerns (distributional dynamics) - equity (distribution…
Shwom, R; Bidwell, D; Dan, A; Dietz, T	Understanding US public support for domestic climate change policies	GLOBAL ENVIRONMENTAL CHANGE-HUMAN AND POLICY DIMENSIONS	0		- mismatch between costs and benefit visibility (economic cost, distributional dynamics) - lack of will by leaders (distributional dynamics) - lack of salience (distributional dynamics)	- policy durability (distributional dynamics -- uncertainty) - creation of positive group identities (distributional dynamics) - shifting group identities (distributional dynamics) - deliberative, participatory approach (distributional dynamics)
Lockwood, M	The political sustainability of climate policy: The case of the UK Climate Change Act	GLOBAL ENVIRONMENTAL CHANGE-HUMAN AND POLICY DIMENSIONS	0			- monitoring (institutional capacity) - strategic allocation of benefits (economic cost) - agenda setting to the window of opportunity (distributional dynamics) - creation of new institution, like an independent commission (distributional dynamics) but unclear if the effects were only positive
Somorin, OA; Brown, HCP; Visseren-Hamakers, IJ; Sonwa, DJ; Arts, B; Nkem, J	The Congo Basin forests in a changing climate: Policy discourses on adaptation and mitigation (REDD+)	GLOBAL ENVIRONMENTAL CHANGE-HUMAN AND POLICY DIMENSIONS	0			- monitoring (institutional capacity) - decentralised decision-making (distributional dynamics) - top-down coordination (distributional dynamics, multi-level governance) - vertical coordination (institutional capacity)
Brunner, S	Understanding policy change: Multiple streams and emissions trading in Germany	GLOBAL ENVIRONMENTAL CHANGE-HUMAN AND POLICY DIMENSIONS	0	kept it although abstract is not really on dist dynamics
Smith, N; Leiserowitz, A	American evangelicals and global warming	GLOBAL ENVIRONMENTAL CHANGE-HUMAN AND POLICY DIMENSIONS	0
Torvanger, A; Meadowcroft, J	The political economy of technology support: Making decisions about carbon capture and storage and low carbon energy technologies	GLOBAL ENVIRONMENTAL CHANGE-HUMAN AND POLICY DIMENSIONS	1	not primarily about dist dynamics
Stephens, JC; Hansson, A; Liu, Y; de Coninck, H; Vajjhala, S	Characterizing the international carbon capture and storage community	GLOBAL ENVIRONMENTAL CHANGE-HUMAN AND POLICY DIMENSIONS	0		- mismatch of epistemic community and public preferences (distributional dynamics)
Naesse, LO; Newell, P; Newsham, A; Phillips, J; Quane, JL; Tanner, T	Climate policy meets national development contexts: Insights from Kenya and Mozambique	GLOBAL ENVIRONMENTAL CHANGE-HUMAN AND POLICY DIMENSIONS	0		- lack of harmonisation among sector policies (institutional capacity) - lack of capacity for land-use planning (institutional capacity) - vested interests (distributionaly dyanamics)	- monitoring (institutional capacity) - collaboration between agencies (institutional capacity)
Agrawala, S	Early science-policy interactions in climate change: lessons from the Advisory Group on Greenhouse Gases	GLOBAL ENVIRONMENTAL CHANGE-HUMAN AND POLICY DIMENSIONS	0			- approval of science reports by policy makers (institutional capacity -- legitimacy) - monitoring creates capacity for science-policy interface (institutional capacity) - advisory councils --> monitoring --> asessment (institutional capacity) - impartial leadership of scientific bodies (institutional capacity) - transparency of the science-policy interface (institutional capacity)
Mossler, MV; Bostrom, A; Kelly, RP; Crosman, KM; Moy, P	How does framing affect policy support for emissions mitigation? Testing the effects of ocean acidification and other carbon emissions frames	GLOBAL ENVIRONMENTAL CHANGE-HUMAN AND POLICY DIMENSIONS	0			- reframing (distributional dynamics)
Feldman, L; Hart, PS	Climate change as a polarizing cue: Framing effects on public support for low-carbon energy policies	GLOBAL ENVIRONMENTAL CHANGE-HUMAN AND POLICY DIMENSIONS	0			- reframing (distributional dynamics)
Fairbrother, M; Seva, IJ; Kulin, J	Political trust and the relationship between climate change beliefs and support for fossil fuel taxes: Evidence from a survey of 23 European countries	GLOBAL ENVIRONMENTAL CHANGE-HUMAN AND POLICY DIMENSIONS	0
