# Supplementary material for: Political enablers of ambitious climate policies: a framework and thematic review
Source: NPJ Clim Action. 2025 Feb 14;4(1):14. doi: 10.1038/s44168-024-00206-1 (PMC11828736; doi:10.1038/s44168-024-00206-1)
Supplement: Supplementary file 2 — Supplementary Dataset 2 [file 44168_2024_206_MOESM2_ESM.xlsx]

## Sheet: Sheet1
Workshop 2: Notes on barriers and enablers around economic cost
Authors	Article.Title	Source.Title	not relevant	reason	barriers	enablers
Geels, FW; Berkhout, F; van Vuuren, DP	Bridging analytical approaches for low-carbon transitions	NATURE CLIMATE CHANGE	0		- perceived unfaireness (distributional dynamics) - incumbents and entrants (economic cost)	- (1) broad coalitions of actors (distributional dynamics) - (2) co-creation of new objectives (distributional dynamics) - (3) experimentation and learning (distributional dynamics)
Klenert, D; Mattauch, L; Combet, E; Edenhofer, O; Hepburn, C; Rafaty, R; Stern, N	Making carbon pricing work for citizens	NATURE CLIMATE CHANGE	0		- low acceptability (distributional dynamics) - distributional fairness (distributional dynamics) - lack of political trust (distributional dynamics) - lack of policy stability (distributional dynamics) - lack of visibility of benefits (distributional dynamics)	- revenue recycling (distributional dynamics -- acceptability, fairness, trust, stability) - clear communication of benefits (distributional dynamics -- mass support)
Bertram, C; Luderer, G; Pietzcker, RC; Schmid, E; Kriegler, E; Edenhofer, O	Complementing carbon prices with technology policies to keep climate targets within reach	NATURE CLIMATE CHANGE	0		- low acceptability (distributional dynamics) - infrastructure lock-in (econ cost)	- policy mix: technology + tech deployment (distributional dynamics)
Jakob, M; Steckel, JC; Klasen, S; Lay, J; Grunewald, N; Martinez-Zarzoso, I; Renner, S; Edenhofer, O	Feasible mitigation actions in developing countries	NATURE CLIMATE CHANGE	0		- economic growth (economic cost)	- decentralised energy systems (unlcear) - issue linkage, eg. With energy security in India (economic cost) - compensation of losers (econmic cost) - fossil fuel subsidy reform (econmic cost) - financial transfers to developing countries (economic cost)
Aklin, M; Urpelainen, J	Political Competition, Path Dependence, and the Strategy of Sustainable Energy Transitions	AMERICAN JOURNAL OF POLITICAL SCIENCE	0		- low durability of policies (distributional dynamics)	- strategic overfunding (distributional dynamics, economic cost) can create tipping points through economies of scale, learning and NW effects which fosters coalition building
Hazlett, C; Mildenberger, M	Wildfire Exposure Increases Pro-Environment Voting within Democratic but Not Republican Areas	AMERICAN POLITICAL SCIENCE REVIEW	0		- short-term cost, long-term benefit (economic costs)
Meckling, J; Biber, E	A policy roadmap for negative emissions using direct air capture	NATURE COMMUNICATIONS	0		- vested interests (econ cost)	- positive policy feedback: "financial incentives + development or performance mandates" (economic cost) - instrument choice: mandates is politically less cost salient than taxes or subsidies (distributional dynamics, economic costs) - experimentation and learning (economic cost) - leadership by countries creates NW externalities and learning as well as new path dependencies (economic cost)
Jack, BK; Kousky, C; Sims, KRE	Designing payments for ecosystem services: Lessons from previous experience with incentive-based mechanisms	PROCEEDINGS OF THE NATIONAL ACADEMY OF SCIENCES OF THE UNITED STATES OF AMERICA	1	not really relevant	- externalities (economic cost)
Torvanger, A; Meadowcroft, J	The political economy of technology support: Making decisions about carbon capture and storage and low carbon energy technologies	GLOBAL ENVIRONMENTAL CHANGE-HUMAN AND POLICY DIMENSIONS	0		- uncertainty (economic cost)	- learning can drive down technology economic cost (economic cost) - monitoring (institutional capacity) - agency coordination, international collaboration (institutional capacity)
Agrawala, S	Early science-policy interactions in climate change: lessons from the Advisory Group on Greenhouse Gases	GLOBAL ENVIRONMENTAL CHANGE-HUMAN AND POLICY DIMENSIONS	1	not on econ cost
Feldman, L; Hart, PS	Climate change as a polarizing cue: Framing effects on public support for low-carbon energy policies	GLOBAL ENVIRONMENTAL CHANGE-HUMAN AND POLICY DIMENSIONS	0			- reframing (distributional dynamics)
Schmidt, TS; Matsuo, T; Michaelowa, A	Renewable energy policy as an enabler of fossil fuel subsidy reform? Applying a socio-technical perspective to the cases of Africa and Tunisia	GLOBAL ENVIRONMENTAL CHANGE-HUMAN AND POLICY DIMENSIONS	0		- fossil fuel subsidies (economic cost) - rent seeking (economic costs)	- new venues creation that fostered investment into new technologies (economic cost) - new institutions with clear leadership to develop frameworks for renewable energy deployment (institutional capacity) - sequencing subsidies for rewable energy can generate opportunities to phase-out fossil fuel subsidies (distributional dynamics)
Yang, P; Yao, YF; Mi, ZF; Cao, YF; Liao, H; Yu, BY; Liang, QM; Coffman, D; Wei, YM	Social cost of carbon under shared socioeconomic pathways	GLOBAL ENVIRONMENTAL CHANGE-HUMAN AND POLICY DIMENSIONS	1	not on feasibility primarily
Gunn, JS; Ganz, DJ; Keeton, WS	Biogenic vs. geologic carbon emissions and forest biomass energy production	GLOBAL CHANGE BIOLOGY BIOENERGY	1	not on feasibility
Gillingham, K; Munk-Nielsen, A	A tale of two tails: Commuting and the fuel price response in driving	JOURNAL OF URBAN ECONOMICS	0		- low acceptance of carbon pricing (distributional dynamics) - lock-in due to geographic factors (economic cost, distributional dynamics)	- creation of switching alternatives in the transport sector (economic cost, distributional dynamics)
Fried, S; Novan, K; Peterman, WB	The distributional effects of a carbon tax on current and future generations	REVIEW OF ECONOMIC DYNAMICS	1	not on feasibility
Zhai, YJ; Ma, XT; Gao, F; Zhang, TZ; Hong, JL; Zhang, X; Yuan, XL; Li, XZ	Is energy the key to pursuing clean air and water at the city level? A case study of Jinan City, China	RENEWABLE & SUSTAINABLE ENERGY REVIEWS	1	not on feasibility
Higgins, PAT	DESIGN PRINCIPLES AND REMAINING NEEDS FOR US FEDERAL CLIMATE POLICY Emission Fees	BULLETIN OF THE AMERICAN METEOROLOGICAL SOCIETY	1	not on feasibility		- revenue redistribution (distributional dynamics) - upper limit of certificates may increase effectiveness and public support (distributional dynamics)
Mildenberger, M; Tingley, D	Beliefs about Climate Beliefs: The Importance of Second-Order Opinions for Climate Politics	BRITISH JOURNAL OF POLITICAL SCIENCE	0
Finseraas, H; Hoyland, B; Soyland, MG	Climate politics in hard times: How local economic shocks influence MPs attention to climate change	EUROPEAN JOURNAL OF POLITICAL RESEARCH	0
Rozenberg, J; Vogt-Schilb, A; Hallegatte, S	Instrument choice and stranded assets in the transition to clean capital	JOURNAL OF ENVIRONMENTAL ECONOMICS AND MANAGEMENT	0
van Oosterzee, P; Blignaut, J; Bradshaw, CJA	iREDD hedges against avoided deforestation's unholy trinity of leakage, permanence and additionality	CONSERVATION LETTERS	1	management not feasibility
Jiang, JJ; Xie, DJ; Ye, B; Shen, B; Chen, ZM	Research on China's cap-and-trade carbon emission trading scheme: Overview and outlook	APPLIED ENERGY	1	review article, although not labelled as such
Blanco, H; Nijs, W; Ruf, J; Faaij, A	Potential for hydrogen and Power-to-Liquid in a low-carbon EU energy system using cost optimization	APPLIED ENERGY	1	not on feasibility
Feng, KS; Hubacek, K; Liu, Y; Marchan, E; Vogt-Schilb, A	Managing the distributional effects of energy taxes and subsidy removal in Latin America and the Caribbean	APPLIED ENERGY	0			- redistribution/cash transfers can alleviate regressive effects of energy price increases that follow from subsidy phase-out (distributional dynamics)
Shahnazari, M; McHugh, A; Maybee, B; Whale, J	Overlapping carbon pricing and renewable support schemes under political uncertainty: Global lessons from an Australian case study	APPLIED ENERGY	0		- uncertainty (economic cost, distributional dynamics)	- formulate policies as a mix (distributional dynamics)
Mrowczynska, M; Skiba, M; Bazan-Krzywoszanska, A; Sztubecka, M	Household standards and socio-economic aspects as a factor determining energy consumption in the city	APPLIED ENERGY	1	not on feasibility
Small, MJ; Wong-Parodi, G; Kefford, BM; Stringer, M; Schmeda-Lopez, DR; Greig, C; Ballinger, B; Wilson, S; Smart, S	Generating linked technology-socioeconomic scenarios for emerging energy transitions	APPLIED ENERGY	0	not on feasibility, covers specific technology	- uncertainty (economic cost)
Zhang, XL; Loschel, A; Lewis, J; Zhang, D; Yan, JY	Emissions trading systems for global low carbon energy and economic transformation	APPLIED ENERGY	0		- uncertainty through price volatility (economic cost, distributional dynamics)	- policy design through free allocation of emissions permits can reduce cost and increase the political acceptance of emission trading systems (distributional dynamics, economic cost)
Cotterman, T; Small, MJ; Wilson, S; Abdulla, A; Wong-Parodi, G	Applying risk tolerance and socio-technical dynamics for more realistic energy transition pathways	APPLIED ENERGY	0			no mechs here
