# Supplementary material for: Political enablers of ambitious climate policies: a framework and thematic review
Source: NPJ Clim Action. 2025 Feb 14;4(1):14. doi: 10.1038/s44168-024-00206-1 (PMC11828736; doi:10.1038/s44168-024-00206-1)
Supplement: Supplementary file 3 — Supplementary Dataset 3 [file 44168_2024_206_MOESM3_ESM.xlsx]

## Sheet: Sheet1
Workshop 3: Notes on barriers and enablers around institutional capacity
Authors	Article.Title	Source.Title	not relevant	reason	barriers	enabler
Naesse, LO; Newell, P; Newsham, A; Phillips, J; Quane, JL; Tanner, T	Climate policy meets national development contexts: Insights from Kenya and Mozambique	GLOBAL ENVIRONMENTAL CHANGE-HUMAN AND POLICY DIMENSIONS	0		- lack of harmonisation among sector policies (institutional capacity) - lack of capacity for land-use planning (institutional capacity) - vested interests (distributionaly dyanamics)	- monitoring (institutional capacity) - collaboration between agencies (institutional capacity)
Klapwijk, MJ; Boberg, J; Bergh, J; Bishop, K; Bjorkman, C; Ellison, D; Felton, A; Lidskog, R; Lundmark, T; Keskitalo, ECH; Sonesson, J; Nordin, A; Nordstrom, EM; Stenlid, J; Marald, E	Capturing complexity: Forests, decision-making and climate change mitigation action	GLOBAL ENVIRONMENTAL CHANGE-HUMAN AND POLICY DIMENSIONS	0		- scientific uncertainty (institutional capacity) - lack of harmonisation of monitoring (institutional capacity) - free-riding (multi-level governance) - cognitive uncertainty (distributional dynamics)	- framing (distributional dynamics)
Stigson, P; Dotzauer, E; Yan, JY	Improving policy making through government-industry policy learning: The case of a novel Swedish policy framework	APPLIED ENERGY	0		- distributional conflict between industry and government (distributional dynamics)	- participatory elements (distributional dynamics - positive) but prolongs time - voluntary agreements (distributional dynamics - positive, economic cost - mixed) can lead to learning (institutional capacity) but
Pitt, D	The impact of internal and external characteristics on the adoption of climate mitigation policies by US municipalities	ENVIRONMENT AND PLANNING C-GOVERNMENT AND POLICY	0			- presence of staff members (institutional capacity) - activism and grassroot movements (distributional dynamics) - government awareness (institutional capacity)
Romero-Lankao, P; Hughes, S; Rosas-Huerta, A; Borquez, R; Gnatz, DM	Institutional capacity for climate change responses: an examination of construction and pathways in Mexico City and Santiago	ENVIRONMENT AND PLANNING C-GOVERNMENT AND POLICY	0		- high turnover of government officials (institutional capacity)	- increase information and knowledge (institutional capacity, positive) - network cooperation and coordination of administrative agencies (institutional capacity, positive) - unambigous and complete legal framework with periodic reviewing (institutional capacity, mixed) - participation (institutional capacity, mixed) - stake-holder participation (institutional capacity) consultative processes
de Oliveira, JAP	Why an air pollution achiever lags on climate policy? The case of local policy implementation in Mie, Japan	ENVIRONMENT AND PLANNING A-ECONOMY AND SPACE	1	on policy impact evaluation
Oberthur, S; Dupont, C	The European Union's international climate leadership: towards a grand climate strategy?	JOURNAL OF EUROPEAN PUBLIC POLICY	1	not mainly on institutional capacity
Corbera, E; Brown, K	Building Institutions to Trade Ecosystem Services: Marketing Forest Carbon in Mexico	WORLD DEVELOPMENT	0		- lack of institutional capacity (institutional capacity) - lack of civil society support (distributional dynamics) - uncertainty in the international policy making process (multi-level) - existing institutions (institutional capacity)
Bustamante, MMC; Silva, JSO; Cantinho, RZ; Shimbo, JZ; Oliveira, PVC; Santos, MMO; Ometto, JPHB; Cruz, MR; Mello, TRB; Godiva, D; Nobre, CA	Engagement of scientific community and transparency in C accounting: the Brazilian case for anthropogenic greenhouse gas emissions from land use, land-use change and forestry	ENVIRONMENTAL RESEARCH LETTERS	0			- local partnerships for monitoring (institutional capacity) - science policy interface (institutional capacity)
Pischke, EC; Solomon, B; Wellstead, A; Acevedo, A; Eastmond, A; De Oliveira, F; Coelho, S; Lucon, O	From Kyoto to Paris: Measuring renewable energy policy regimes in Argentina, Brazil, Canada, Mexico and the United States	ENERGY RESEARCH & SOCIAL SCIENCE	0		- lack of political will (distributional dynamics) - lack of funding possibilities (economic costs) - lack of government transparency (institutional capacity) - lack of government accountability (institutional capacity) - lack of policy entrepreneurs (distributional dynamics) - lack of policy durability/longevity (distributional dynamcis)
Li, FGN; Strachan, N	Take me to your leader: Using socio-technical energy transitions (STET) modelling to explore the role of actors in decarbonisation pathways	ENERGY RESEARCH & SOCIAL SCIENCE	1	not directly about political feasibility
Wiseman, J	The great energy transition of the 21st century: The 2050 Zero-Carbon World Oration	ENERGY RESEARCH & SOCIAL SCIENCE	0		- transparency (institutional capacity) - accountability (institutional capacity)	- bottom-up leadership by national and sub-national governments (multi-level governance) - technological innovation (economic cost)
Bayulgen, O	Localizing the energy transition: Town-level political and socio-economic drivers of clean energy in the United States	ENERGY RESEARCH & SOCIAL SCIENCE	0		- vested interest influence (distributional dynamics) - lack of public support (distributional dynamics) - partisan affiliation (distributional dynamics) - limited resources of individuals (economic costs) - strong mayor creates polarisation (distirbutional dynamics)	- passionate political leadership (institutional capacity, dystributional dynamics) - bottom-up processes are clostest to government (institutinoal capacity) - entrepreneurs (institutional capacity, dystributional dynamics) and grassroot movements - staff specialisation (institutional capacity)
Anderson, B; Bernauer, T; Kachi, A	Does international pooling of authority affect the perceived legitimacy of global governance?	REVIEW OF INTERNATIONAL ORGANIZATIONS	0		- lack of perceived legitimacy (distributional dynamics, multi-level governance) - lack of accountability (multi-level governance)	- perceived procedural quality reduces political backlash from authority shifts (distributional dynamics, multi-level) p680
Chaudoin, S; Smith, DT; Urpelainen, J	American evangelicals and domestic versus international climate policy	REVIEW OF INTERNATIONAL ORGANIZATIONS	1	multilevel governance and distributional dynamics
Hoicka, CE; MacArthur, JL	From tip to toes: Mapping community energy models in Canada and New Zealand	ENERGY POLICY	1	nor mainly on institutional capacity
Chen, G; Hadjikakou, M; Wiedmann, T	Urban carbon transformations: unravelling spatial and inter-sectoral linkages for key city industries based on multi-region input-output analysis	JOURNAL OF CLEANER PRODUCTION	1	despite interesting sectoral approach, does not cover institutional capacity
Duan, HX; Hu, QY	Local officials' concerns of climate change issues in China: a case from Jiangsu	JOURNAL OF CLEANER PRODUCTION	0			- local bottom-up leads to improved understanding (institutional capacity) - include capacity building into clim pol for easier integration of scientific knowledge (institutional capacity) - include capacity building into clim pol for easier integration of scientific knowledge can increase knowledge about economic instruments such as market-based instruments (institutional capacity, economic cost)
Gossling, S; Cohen, SA; Hares, A	Inside the black box: EU policy officers' perspectives on transport and climate change mitigation	JOURNAL OF TRANSPORT GEOGRAPHY	0		- lack of political leadership (institutional capacity) - member state resistance (distributional dynamics, multi-level governance) - economic growth (economic cost) - industry pressure, vested interest (distributional dynamics) - lack of data monitoring (instutional capacity) - lack of knowledge (institutional capacity)
Madden, NJ	Green means stop: veto players and their impact on climate-change policy outputs	ENVIRONMENTAL POLITICS	0		- the number of institutions (institutional capacity)
Greenwood, D	In search of Green political economy: steering markets, innovation, and the zero carbon homes agenda in England	ENVIRONMENTAL POLITICS	0
Lachapelle, E; Paterson, M	Drivers of national climate policy	CLIMATE POLICY	0			- particpatory governance (distributional dynamics, evidence mixed)
Brockhaus, M; Korhonen-Kurki, K; Sehring, J; Di Gregorio, M; Assembe-Mvondo, S; Babon, A; Bekele, M; Gebara, MF; Khatri, DB; Kambire, H; Kengoum, F; Kweka, D; Menton, M; Moeliono, M; Paudel, NS; Pham, TT; Resosudarmo, IAP; Sitoe, A; Wunder, S; Zida, M	REDD plus , transformational change and the promise of performance-based payments: a qualitative comparative analysis	CLIMATE POLICY	1	policy implications are on institutional capacity, but the abstract is to a lesser extent
Biermann, F	Between the USA and the South: strategic choices for European climate policy	CLIMATE POLICY	0		- uncertainty (institutional capacity) - long-time horizon and temporal mismatch between benefits and costs (institutional capacity, economic cost) - complex interlinkages between policy areas (institutional capacity) - global interdependence and mutal substitutability (multi-level governance) - US free-riding (multi-level governance) - north-south conflict in international negotiations (multi-le…	- increase credibility of leaders to induce reciprocity (multi-level governance) - increase stability of governance system to withstand changes in coalitions (institutional capacity, distributional dynamics) - increase flexibility to adapt to new situations and circumstances without hampering stabilty and credibility (distributional dynamcis, institutional capacity) - create inclusive governance …
Grosjean, G; Acworth, W; Flachsland, C; Marschinski, R	After monetary policy, climate policy: is delegation the key to EU ETS reform?	CLIMATE POLICY	0			- independent regulatory body allows for flexibility of policy design (institutional capacity) - independent regulatory body allows for less time-inconsistent policy (institutional capacity, distributional dynamics)
Schoenefeld, JJ; Hilden, M; Jordan, AJ	The challenges of monitoring national climate policy: learning lessons from the EU	CLIMATE POLICY	0			- bottom-up process (distritbutional dynamics) - bottom-up processes require knowledge and monitoring about past performance (institutional capacity)
Rahman, MS; Giessen, L	The power of public bureaucracies: forest-related climate change policies in Bangladesh (1992-2014)	CLIMATE POLICY	0		- sectoral competition of national regulatory agencies for resources (institutional capacity, economic cost)
von Lupke, H; Well, M	Analyzing climate and energy policy integration: the case of the Mexican energy transition	CLIMATE POLICY	0		- lack of agency coordination (institutional capacity)	- framing and communication strategy (distributional dynamics)
Lawrence, A; Sovacool, B; Stirling, A	Nuclear energy and path dependence in Europe's Energy union': coherence or continued divergence?	CLIMATE POLICY	1	retracted article
Averchenkova, A; Fankhauser, S; Finnegan, JJ	The impact of strategic climate legislation: evidence from expert interviews on the UK Climate Change Act	CLIMATE POLICY	0		- mismatch between short term considerations and long-term commitments (distributional dynmamics)	- independent advisory body can create knowledge (institutional capacity) - policy design to limit deviation from longterm path includes an independent institution with experts (institutional capacity) - positive policy design feedback can be created by deliberation and consensus over an accepted policy, allowing to layout a roadmap for policy action (distributional dynamics) - monitoring (instit…
