# Supplementary material for: Political enablers of ambitious climate policies: a framework and thematic review
Source: NPJ Clim Action. 2025 Feb 14;4(1):14. doi: 10.1038/s44168-024-00206-1 (PMC11828736; doi:10.1038/s44168-024-00206-1)
Supplement: Supplementary file 4 — Supplementary Dataset 4 [file 44168_2024_206_MOESM4_ESM.xlsx]

## Sheet: Sheet1
Workshop 4: Notes on barriers and enablers around multi-level free-riding
Authors	Article.Title	Source.Title	not relevant	reason	barriers	enabler
Torres, AB; Vargas, PL; Paavola, J	The systemic and governmental agendas in presidential attention to climate change in Mexico 1994-2018	NATURE COMMUNICATIONS	0			- high salience facitliates the adoption of climate policies (distributinoal dynamics) - strategic agenda setting by policy entrepreneurs in govnerment (distributional dynamics, institutional capacity) - international focussing events + domestic legislation enable the creation of responsibilities and strategies in a systematic agenda (Multi-level governance, p.3-4) - the case shows that lacking d…
Battig, MB; Bernauer, T	National Institutions and Global Public Goods: Are Democracies More Cooperative in Climate Change Policy?	INTERNATIONAL ORGANIZATION	0		- free-riding (multi-level governance) - vested interests (distributional dynamics) - coalition grid-lock (distributional dynamics) - concentrated interests of busniess (distributional dynamics)	- pluralism (vested interests -- distributional dynamics)
Bernauer, T	Climate Change Politics	ANNUAL REVIEW OF POLITICAL SCIENCE, VOL 16	0			- inclusive governance fosters public support for more ambitious cliamte policy (distributional dynamics) - civil society involvement increases transparency, accountability and problem solving capacity by reducing information assymetries (distributional dynamics, institutional capacity)
Bechtel, MM; Scheve, KF	Mass support for global climate agreements depends on institutional design	PROCEEDINGS OF THE NATIONAL ACADEMY OF SCIENCES OF THE UNITED STATES OF AMERICA	0		- cost-benefit distribution between countries (distributional dynamics, multi-level governance)	- independent monitoring commission (distributional dynamics) - small sanction (multi-level governance) - increase participation of countries in int. Agreements (dstributional dynamics)
Di Gregorio, M; Gallemore, CT; Brockhaus, M; Fatorelli, L; Muharrom, E	How institutions and beliefs affect environmental discourse: Evidence from an eight-country survey on REDD	GLOBAL ENVIRONMENTAL CHANGE-HUMAN AND POLICY DIMENSIONS	1	not multi-level
Bernauer, T; Gampfer, R; Meng, TG; Su, YS	Could more civil society involvement increase public support for climate policy-making? Evidence from a survey experiment in China	GLOBAL ENVIRONMENTAL CHANGE-HUMAN AND POLICY DIMENSIONS	0			- civil society involvement increases public support which in turn facilitates the adoption of ambitious policies (distributional dynamics) - perceived legitimacy (distributional dynamics) - civil society as an information source (institutional capacity) - civil society increases transparency, representation and marginalised interests (distributional dynamics)
Kuriyama, A; Abe, N	Decarbonisation of the power sector to engender a 'Just transition' in Japan: Quantifying local employment impacts	RENEWABLE & SUSTAINABLE ENERGY REVIEWS	1	not primarily on feasibility
Ziouzios, D; Karlopoulos, E; Fragkos, P; Vrontisi, Z	Challenges and Opportunities of Coal Phase-Out in Western Macedonia	CLIMATE	0		- lock-in of technologies (economic cost)	- monitoring (institutinoal capacity ) - framework legisliation, called master plan (institutional capacity) - coordination of energy sector activities and industrial activities, local communities, organisations (institutinoal capacity)
Small, MJ; Wong-Parodi, G; Kefford, BM; Stringer, M; Schmeda-Lopez, DR; Greig, C; Ballinger, B; Wilson, S; Smart, S	Generating linked technology-socioeconomic scenarios for emerging energy transitions	APPLIED ENERGY	1	not multi-level
Qi, Y; Wu, T	The politics of climate change in China	WILEY INTERDISCIPLINARY REVIEWS-CLIMATE CHANGE	0		- lack of institutional capacity of subnational governments (institutional capacity) - lack of willingness (distributional dynamics) - scope: legislative politics - vested interests/reliance on CO2 intensive energy (economic cost, distributional dynamics) - conflict between climate and development of national and subnational governance levels (multi-level governance)	- building of consensus in Chinese politics often requires learning, fact-finding, internal dialog, coordination, broadening particpation, and often compromise (distributional dynamics) - international pressure (distributional dynamics, multi-level governance) - involvement of epistemic communicties and science-policy interface (distributional dynamics) - renewable energy deployment can create wi…
Steckel, JC; Jakob, M; Flachsland, C; Kornek, U; Lessmann, K; Edenhofer, O	From climate finance toward sustainable development finance	WILEY INTERDISCIPLINARY REVIEWS-CLIMATE CHANGE	0		- vested interest (economic cost)	- issue linkage of climate policy and development (economic cost) - under public procurement procedures, private actors compete for public funds which reduces (economic cost) - climate finance institutions establish administrative capacities and platforms to exchange information (economic cost, institutional capacity) - climate finance institutions could help with the transfer of technologies and…
Selin, H; VanDeveer, SD	US climate change politics and policymaking	WILEY INTERDISCIPLINARY REVIEWS-CLIMATE CHANGE	0
Pitt, D	The impact of internal and external characteristics on the adoption of climate mitigation policies by US municipalities	ENVIRONMENT AND PLANNING C-GOVERNMENT AND POLICY	1	not multi-level
Nordbeck, R; Steurer, R	Multi-sectoral strategies as dead ends of policy integration: Lessons to be learned from sustainable development	ENVIRONMENT AND PLANNING C-GOVERNMENT AND POLICY	0			- informational tools such as guidelines, educational or training activitie, procedural tools faciliate coordination of sectoral policies (institutional capacity) - cyclical governance: monitoring, evaluation, reporting (institutional capacity) - inclusive processes (distributional dynamics) - monitoring and reviewing (institutional capacity) - iterative strategy formation in sectorally focused e…
Fisher, S	Policy storylines in Indian climate politics: opening new political spaces?	ENVIRONMENT AND PLANNING C-GOVERNMENT AND POLICY	0			- science policy integration creates epistemic communities, potentially with shared beliefs (distributional dynamics) - framing (distributional dynamics) - inclusive governance fosters participatory processes (distributional dynamics)
Meckling, J	Governing renewables: Policy feedback in a global energy transition	ENVIRONMENT AND PLANNING C-POLITICS AND SPACE	0			- positive policy feedback for policy makers through transgovernmental networks (institutional capacity), for voters through the media (distributional dynamics), and for firms through markets and trnasnational networks (economic cost) - policies foster economic cost reductions of climate friendly technology that feed green coalitions (economic cost, distributional dynamics)
Oberthur, S; Groen, L	Explaining goal achievement in international negotiations: the EU and the Paris Agreement on climate change	JOURNAL OF EUROPEAN PUBLIC POLICY	0		- assymetric distr of benefits (dist dynamics)	- EU leadership (multi-Level governance) - agenda setting by policital leaders, here France, fostered the adoption of the Paris Agreement (multi-Level governance, distributional dynamics) - bridging actors/conflict mediatiors/brokers can foster coalition building (distributional dynamics, multi-Level governance) - exemplary leadership can be obtained by making financial committments (distribution…
Oberthur, S; Dupont, C	The European Union's international climate leadership: towards a grand climate strategy?	JOURNAL OF EUROPEAN PUBLIC POLICY	0			- EU leadership allows for coordination and coherence and unity in international negotiations fosters (distributional dynamics, multi-Level governance)
Ziegler, A	Political orientation, environmental values, and climate change beliefs and attitudes: An empirical cross country analysis	ENERGY ECONOMICS	0
Springmann, M	A look inwards: Carbon tariffs versus internal improvements in emissions-trading systems	ENERGY ECONOMICS	0			- carbon tariff to avoid carbon leakage (Multi-level governance). This argument goes in a similar direction to Nordhaus who argues that climate clubs could induce other states to become members of climate agreements.
Kriegler, E; Bertram, C; Kuramochi, T; Jakob, M; Pehl, M; Stevanovic, M; Hohne, N; Luderer, G; Minx, JC; Fekete, H; Hilaire, J; Luna, L; Popp, A; Steckel, JC; Sterl, S; Yalew, A; Dietrich, JP; Edenhofer, O	Short term policies to keep the door open for Paris climate goals	ENVIRONMENTAL RESEARCH LETTERS	0			- issue linkage /packaging of climate policies with e.g. pollution policies can increase social accpetance (distributional dynamics)
Hess, DJ; Mai, QD; Brown, KP	Red states, green laws: Ideology and renewable energy legislation in the United States	ENERGY RESEARCH & SOCIAL SCIENCE	1	not multi-level
Rennkamp, B; Haunss, S; Wongsa, K; Ortega, A; Casamadrid, E	Competing coalitions: The politics of renewable energy and fossil fuels in Mexico, South Africa and Thailand	ENERGY RESEARCH & SOCIAL SCIENCE	1	not multi-level
Pischke, EC; Solomon, B; Wellstead, A; Acevedo, A; Eastmond, A; De Oliveira, F; Coelho, S; Lucon, O	From Kyoto to Paris: Measuring renewable energy policy regimes in Argentina, Brazil, Canada, Mexico and the United States	ENERGY RESEARCH & SOCIAL SCIENCE	1	not multi-level
Li, FGN; Strachan, N	Take me to your leader: Using socio-technical energy transitions (STET) modelling to explore the role of actors in decarbonisation pathways	ENERGY RESEARCH & SOCIAL SCIENCE	0			- initial effort of leaders matters (distributional dynamics)
Hampton, S	Policy implementation as practice? Using social practice theory to examine multi-level governance efforts to decarbonise transport in the United Kingdom	ENERGY RESEARCH & SOCIAL SCIENCE	0			- framing (distributional dynamics)
Geddes, A; Schmid, N; Schmidt, TS; Steffen, B	The politics of climate finance: Consensus and partisanship in designing green state investment banks in the United Kingdom and Australia	ENERGY RESEARCH & SOCIAL SCIENCE	0		- ideological partisanship (distributional dynamics)	- agenda setting in times of political consensus rather than polarisation increases prospects that the polciy is adopted (distributional dynamics) - framing in terms of opportunities rather than costs (distributional dynamics) - agenda setting: debate during times of consensus allows focus on design characteristics rather than on overarching targets and goals (distributional dynamics)
Davidovic, D; Harring, N	Exploring the cross-national variation in public support for climate policies in Europe: The role of quality of government and trust	ENERGY RESEARCH & SOCIAL SCIENCE	1	not multi-level
Anderson, B; Bernauer, T; Kachi, A	Does international pooling of authority affect the perceived legitimacy of global governance?	REVIEW OF INTERNATIONAL ORGANIZATIONS	0		- lack of perceived legitimacy (distributional dynamics, multi-level governance) - lack of accountability (multi-level governance)	- perceived procedural quality reduces political backlash from authority shifts (distributional dynamics, multi-level) p680
			8
